# Supplementary material for: De novo variant of TRRAP in a patient with very early onset psychosis in the context of non-verbal learning disability and obsessive-compulsive disorder: a case report
Source: BMC Med Genet. 2018 Nov 13;19:197. doi: 10.1186/s12881-018-0711-9 (PMC6234620; doi:10.1186/s12881-018-0711-9)
Supplement: Supplementary file 1 — Table S1. All de novos detected by exome sequencing This table contains locations and details of all de novos detected by exome sequencing in the patient, and evidence for and against pathogenicity. (XLSX 27 kb) [file 12881_2018_711_MOESM1_ESM.xlsx]

## Sheet: 1081-01.tsv
Gene	Disease	Chromosomal Position	Genomic	cDNA	Protein	Mutation Type	Frequency	Allele Fraction	Transcript data	GnomAD Overall	Expression	Evidence for pathogenicity	Evidence against Pathogenicity
LILRB3	None	19:54726082	g.54726082C>T	XM_005258440.1:c.355+68G>A	p.(?)	Intronic	1/314 (0.318%) GNOTHER	08:25:00	ENST00000245620.9:c.355+68G>A, -/1899, ENST00000424807.1:c.355+68G>A, -/1896, ENST00000391750.1:c.355+68G>A, -/1896	14/12962 (0.108% ± 0.073%)	Leukocyte, Lung, Adipose tissue	De novo	Not conserved, Not expressed in brain, MAF too high to be disease causing
LILRB3	None	19:54726095	g.54726095C>T	XM_005258440.1:c.355+55G>A	p.(?)	Intronic	1/248 (0.403%) GNOTHER	06:22:00	ENST00000245620.9:c.355+55G>A, -/1899, ENST00000424807.1:c.355+55G>A, -/1896, ENST00000391750.1:c.355+55G>A, -/1896	10/10948 (0.091% ± 0.077%)	Leukocyte, Lung, Adipose tissue	De novo	Not expressed in brain, MAF too high to be disease causing
SDHAP2	None	3:195400841	g.195400842_195400849delinsAAGAGTCA	NR_003265.3:n.1475_1482delCAGAGTCGinsAAGAGTCA		Noncoding RNA (exonic)	(0%) GNO	05:17:00		0		De novo, low MAF	Pseudogene
RBMXP2	None	9:30689542	g.30689543_30689544delinsTC			Intergenic	(0%) GNO	05:21:00		0	Animal ovary, Thyroid, Adipose tissue	De novo, low MAF	Pseudogene
SDHAP1	None	3:195702651	g.195702651G>C	NR_003264.2:n.1312C>G		Noncoding RNA (exonic)	57/18880 (0.302%) GNAFR	04:17:00		72/242408 (0.03% ± 0.007%)	Heart, Lymph node, Prostate	De novo	Pseudogene
RXFP1	None	4:159529101	g.159529101C>T	NM_001253727.1:c.546-23C>T	p.(?)	Intronic	(0%) GNO	06:20:00	ENST00000307765.5:c.465-23C>T, -/2274, ENST00000470033.1:c.366-23C>T, -/2175, ENST00000343542.5:c.465-23C>T, -/2130	0	Brain, Kidney, Lung	De novo and Expressed in brain	Not conserved intronic variant
SEC61A2	None	10:12206507	g.12206507G>A	NM_018144.3:c.*54G>A	p.(=)	UTR3	70/8728 (0.802%) GNAFR	28:70	ENST00000298428.9:c.*54G>A, -/1431, ENST00000304267.8:c.1244+2219G>A, -/1314, ENST00000379033.3:c.*54G>A, -/1365	71/30958 (0.229% ± 0.06%)	Brain, Testis, Lymph node	De novo and Expressed in brain	MAF of 70/8728 in African Population is too high to be causative of severe phenotype
AMER1	Osteopathia striata with cranial sclerosis [MIM:300373]; Osteopathia striata with cranial sclerosis (OSCS) [MIM:300373]: An X-linked dominant sclerosing bone dysplasia that presents in females with macrocephaly, cleft palate, facial palsy, conductive hearing loss, mild learning disabilities, sclerosis of the long bones and skull. Longitudinal striations are visible on radiographs of the long bone…	X:63409344	g.63409345_63409347del	NM_152424.3:c.*413_*414delCA	p.(=)	UTR3	(0%) GNO	04:14:00	ENST00000330258.3:c.*413_*414delCA, -/3408	0	Animal ovary, Kidney, Leukocyte	De novo, low MAF	Incorrect phenotype
ABCF2	None	7:150910981	g.150910981G>A	NM_005692.3:c.1868+163C>T	p.(?)	Intronic	(0%) GNO	1900-01-01 04:56:00	ENST00000222388.2:c.1868+163C>T, -/1905, ENST00000287844.2:c.*159C>T, -/1872	0	Skeletal muscle, Animal ovary, Thyroid	De novo, low MAF	Intronic variant that is not well conserved
